# Supplementary material for: Retinoic Acids Potentiate BMP9-Induced Osteogenic Differentiation of Mesenchymal Progenitor Cells
Source: PLoS One. 2010 Jul 30;5(7):e11917. doi: 10.1371/journal.pone.0011917 (PMC2912873; doi:10.1371/journal.pone.0011917)
Supplement: Table S1 — (0.02 MB XLS) [file pone.0011917.s001.xls]

## Sheet: Suppl Table 1
Supplemental Table 1. List of PCR Primers
Gene	Species	Use	Forward	Reverse
GAPDH	mouse	qPCR	ACCCAGAAGACTGTGGATGG	CACATTGGGGGTAGGAACAC
Osteopontin	mouse	qPCR	CCTCCCGGTGAAAGTGAC	CTGTGGCGCAAGGAGATT
Osteocalcin	mouse	qPCR	CCTTCATGTCCAAGCAGGA	GGCGGTCTTCAAGCCATAC
BMP9	mouse	qPCR	CGCAGCCTTAACCTCAGC	GTTGGAGGCAGGCGTAGA
